# Supplementary material for: Multi-omics analysis reveals shared diagnostic and therapeutic targets in endometriosis and recurrent implantation failure
Source: Sci Rep. 2025 Dec 29;15:44874. doi: 10.1038/s41598-025-28877-8 (PMC12748698; doi:10.1038/s41598-025-28877-8)
Supplement: Supplementary file 32 — Supplementary Material 32 [file 41598_2025_28877_MOESM32_ESM.zip]

Archive with 36 entries (30 files):
- WB/
- WB/FBXW2/
- WB/FBXW2/WB-FBXW2-1.tif
- WB/FBXW2/WB-FBXW2-2.tif
- WB/FBXW2/WB-FBXW2-3.tif
- WB/FBXW2/WB-FBXW2-GAPDH-1.tif
- WB/FBXW2/WB-FBXW2-GAPDH-2.tif
- WB/FBXW2/WB-FBXW2-GAPDH-3.tif
- WB/GYG1/
- WB/GYG1/WB-GYG1-1.tif
- WB/GYG1/WB-GYG1-2.tif
- WB/GYG1/WB-GYG1-3.tif
- WB/GYG1/WB-GYG1-β-Tubulin-1.tif
- WB/GYG1/WB-GYG1-β-Tubulin-2.tif
- WB/GYG1/WB-GYG1-β-Tubulin-3.tif
- WB/INSIG2/
- WB/INSIG2/WB-INSIG2-1.tif
- WB/INSIG2/WB-INSIG2-2.tif
- WB/INSIG2/WB-INSIG2-3.tif
- WB/INSIG2/WB-INSIG2-β-Tubulin-1.tif
- WB/INSIG2/WB-INSIG2-β-Tubulin-2.tif
- WB/INSIG2/WB-INSIG2-β-Tubulin-3.tif
- WB/RBM3/
- WB/RBM3/WB-RBM3-1.tif
- WB/RBM3/WB-RBM3-2 .tif
- WB/RBM3/WB-RBM3-3.tif
- WB/RBM3/WB-RBM3、FBXW2-GAPDH-3_.tif
- WB/RBM3/WB-RBM3、FBXW2-GAPDH_-1.tif
- WB/RBM3/WB-RBM3、FBXW2-GAPDH_-2.tif
- WB/SRPRB/
- WB/SRPRB/WB-SRPRB-1.tif
- WB/SRPRB/WB-SRPRB-2.tif
- WB/SRPRB/WB-SRPRB-3.tif
- WB/SRPRB/WB-SRPRB-β-Tubulin-1.tif
- WB/SRPRB/WB-SRPRB-β-Tubulin-2.tif
- WB/SRPRB/WB-SRPRB-β-Tubulin-3.tif
